# Supplementary material for: Remarkable Single Atom Catalyst of Transition Metal (Fe, Co & Ni) Doped on C2N Surface for Hydrogen Dissociation Reaction
Source: Nanomaterials (Basel). 2022 Dec 21;13(1):29. doi: 10.3390/nano13010029 (PMC9823351; doi:10.3390/nano13010029)
Supplement: Supplementary file 1 [file nanomaterials-13-00029-s001.zip]

Archive with 1 entries (1 files):
- nanomaterials-2093643-supplementary.pdf
